# Supplementary material for: Multi-Element Exposure in a High-Altitude Páramo Mining District and Oxidative Stress Biomarkers in Gold Miners
Source: Toxics. 2026 Jun 20;14(6):534. doi: 10.3390/toxics14060534 (PMC13307893; doi:10.3390/toxics14060534)
Supplement: Supplementary file 1 [file toxics-14-00534-s001.zip]

Archive with 1 entries (1 files):
- toxics-4334774-supplementary.pdf
